# Supplementary material for: High Pressure Brillouin Spectroscopy and X-ray Diffraction of Cerium Dioxide
Source: Materials (Basel). 2021 Jul 1;14(13):3683. doi: 10.3390/ma14133683 (PMC8269805; doi:10.3390/ma14133683)
Supplement: Supplementary file 1 [file materials-14-03683-s001.zip]

Archive with 1 entries (1 files):
- materials-1266601-supplementary.pdf
